# Supplementary material for: Antioxidant, Alpha-Glucosidase Inhibition Activities, In Silico Molecular Docking and Pharmacokinetics Study of Phenolic Compounds from Native Australian Fruits and Spices
Source: Antioxidants (Basel). 2023 Jan 23;12(2):254. doi: 10.3390/antiox12020254 (PMC9952698; doi:10.3390/antiox12020254)
Supplement: Supplementary file 1 [file antioxidants-12-00254-s001.zip]

Archive with 1 entries (1 files):
- antioxidants-2146639-supplementary.pdf
